# Supplementary material for: Protection afforded by respirators when performing endotracheal intubation using a direct laryngoscope, GlideScope®, and i-gel® device: A randomized trial
Source: PLoS One. 2018 Apr 19;13(4):e0195745. doi: 10.1371/journal.pone.0195745 (PMC5909605; doi:10.1371/journal.pone.0195745)
Supplement: S3 File — (XLSX) [file pone.0195745.s003.xlsx]

## Sheet: Page1
This protocal was written and proved by clinical study before we start clinicl study
연구개요 (Blue color texts means tranlated texts )
연구제목 (Title)	국문		3 종류의 기도관리 장비로 기관 삽관할 때 N95마스크의 보호성능의 비교
	영문		Comparison of N95 mask performance during intubation using 3 types airway management devices.
CRIS 등록번호	PRE20160129-004
식약처 규제연구(research on restriction of food)	아니오(No)				타등록시스템 등록 여부 (registration of other registar)						아니오(No)
연구자 및 현황
연구책임자 (manager of study)	국문	임태호			한양대학교병원
	영문	Taeho Lim			Hanyang University Seoul Hospital
연구참여기관 (research agency)	단일 (single)				연구참여기관명 (name of research agency)				한양대학교병원 (hanyang university seoul hospital)
전체연구모집현황 (recruiting state )	대상자 모집 전(Not yet recruiting)				자료수집종료일				2016-02-29			연구종료일		2016-04-30
목표 대상자수 (saple size)	26				첫환자 등록일자				2016-01-29			첫환자 등록여부		예정(Anticipated)
연구비 지원 및 책임 기관
연구비지원기관 1 (reserch supporting agency)	국문	한양대학교병원
	영문	Hanyang University Seoul Hospital
연구책임기관 1 (research responsible agency)	국문	한양대학교병원
	영문	Hanyang University Seoul Hospital
연구요약 (abstract)
국문	응급의료센터에서 근무하는 의료종사자는 결핵과 같이 공기로 운반되는 질환에 노출될 위험이 높다. 이에, 미국 질병통제예방센터에서 N95마스크의 착용을 권고하고 있다. N95 마스크의 호흡기 보호 성능은 여과 성능 뿐아니라 얼굴과 마스크 사이에서 발생하는 누수 정도에 의해 결정된다. 누수의 정도는 착용자의 해부학적 특성, 마스크의 특성, 착용 후 움직임 등에 영향을 받는다. 감염의 위험이 있는 중증 환자의 기관 삽관 시에 의료진은 감염의 위험에 노출될 수 있다. 직접 후두경은 흔하게 사용되는 기도관리 장비로 기관 삽관을 위해서 성대의 직접적인 노출이 필요하다. 비디오 후두경은 후두경의 날에 설치된 카메라로 성대를 보면서 삽입하고 성문위 장비는 성대의 노출 없이 맹목적으로 삽입을 시행한다. 기관 삽관 장비에 따…
영문 (English)	Health care providers in emergency medical center are at risk of exposure toairborne and aerosolized biological hazards such as tuber-culosis.The Centers forDisease Control recommend or require the use of a certiﬁed N95 ﬁltering facepiece respirator.Protection afforded by N95 facepiece respirator is a function of the ﬁlter efﬁciency and the leakage through the face-to-facepiece seal.The degree of…
PRE20160129-004						1	/	3

## Sheet: Page2
연구설계
연구종류 (study type)		중재연구(Interventional Study)			연구목적(purpose)			치료(Treatment)					임상시험단계(clincal study stage)	해당사항없음(Not applicable)
중재모형 (intervation model)		교차설계(Cross-over)			눈가림 (blind)			단측(Single)					배정 (allocation)	무작위배정(RCT)
중재종류 (intervention type)		의료기구(Medical Device)			중재군 수 (intervation group numner)			3
중재상세설명(intervention)		국문	모든 참여자는 3종류의 후두경을 이용하여 기관삽관을 하고. 기관삽관의 순서는 난수 생성 사이트(www.random.org)를 이용하여서 임의할당을 한다. 각각의 참가자는 3종류의 N95 마스크를 착용한 상태에서 마스크 당 3회씩 총 9회의 기관삽관을 시행한다. 각각의 참가자는 실험에 참여하기 전에 N95 mask의 착용법 및 각각의 후두경의 사용법에 대해 교육 및 실제 연습을 시행 한다. 호흡보호구 밀착도 검사는 기관삽관을 시작할 때부터 기관 삽관을 시행하고 첫 번째 bag valve mask ventilation을 완료할 때까지 시행한다. 기관 삽관 시간은 구강에 후두경을 삽입할 때부터 성대가 최대한 노출될 때까지, 노출 이후에 1번째 mask ventilation을 완료할 때까지를 측정하고, 각 시점은…
		영문	Participants performed intubation using 3 kinds of airway devices and they are randomly allocated to three gruop (www.random.org)Wearing 3 types of mask,each participant performed intubation using 3 times intubation per each mask. Finally,each pariticpants performed 9 times of intubation. Ten minutes prior to starting the trials, participants were allowed to practice intubations and trained the m…
중재군 1(intervention group 1)	중재군명(name)	국문	직접 후두경							대상자 목표 수(particiants target number)		9	중재군 유형(intervention type)	experimental
		영문	Direct laryngoscope
	상세내용(content)	국문	3 종류의 마스크를 착용하고 첫번째 기관삽관을 직접후두경으로 한다. 나머지 기관 삽관은 임의할당된 순서에 따라서 3종류의 마스크를 착용하고 따라서 수행한다.
		영문	Wearing 3 types of masks, first intubation was done using direct laryngoscope. Intubations was performed using the other airway devices according to randomly assigned order, wearing 3 types of masks.
중재군 2(intervention group 2)	중재군명(name)	국문	글라이드 스코프							대상자 목표 수(particiants target number)		9	중재군 유형(intervention type)	experimental
		영문	Glidescope
	상세내용(content)	국문	3 종류의 마스크를 착용하고 첫번째 기관삽관을 글라이드 스코프으로 한다. 나머지 기관 삽관은 임의할당된 순서에 따라서 3종류의 마스크를 착용하고 따라서 수행한다.
		영문	Wearing 3 types of masks, first intubation was done using glidescope. Intubations was performed using the other airway devices according to randomly assigned order, wearing 3 types of masks.
중재군 3(intervention group 3)	중재군명(name)	국문	아이젤							대상자 목표 수(particiants target number)		8	중재군 유형(intervention type)	experimental
		영문	i-gel
	상세내용(content)	국문	3 종류의 마스크를 착용하고 첫번째 기관삽관을 아이젤을 이용한다. 나머지 기관 삽관은 임의할당된 순서에 따라서 3종류의 마스크를 착용하고 따라서 수행한다.
		영문	Wearing 3 types of masks, first intubation was done using i-gel. Intubations was performed using the other airway devices according to randomly assigned order, wearing 3 types of masks.
PRE20160129-004						2	/		3

## Sheet: Page3
대상자 선정 기준 (criteria of selecting participants)
연구대상(자)/질환(participant/diseases)	* 호흡기 계통의 질환 Airway Management, RESPIRATORY PROTECTIVE DEVICES												희귀질환 여부(rare disease)		아니오(No)
성별 (gender)	둘다(Both)				나이(age)	16세(Year) ~ 60세(Year)							건강인참여 여부 (healthy participants)		예(Yes)
포함기준 (inclusion criteria)	국문	응급의료센터에서 근무하는 응급의학과 의사를 모집한다. 16세에서 60세 사이의 건강하고, 직접 후두경을 사용하여 기관삽관의 경험이 50회 이상인 응급의학과 의사를 실험에 참여시킨다.
	영문	We recruit emergency medicine physicians. We included healthy volunteers who were between 16 and 60 years old and have more than 50 experiences of intubation
제외기준(exclusion criteria)	국문	손목 혹은 허리의 통증을 호소하는 경우에는 실험에서 제외하였다
	영문	We excluded people who had wrist and low back disease.
결과평가변수
결과평가변수유형(types of variable)	유효성(Efficacy)
주요결과변수 1 (primary outcome)	평가항목	국문		밀착 계수							평가시기 (time of measure)	국문		기관 삽관을 하는 동안 측정한다.
		영문		Fit factor								영문		We measure fit factor during intubation
보조결과변수 1(secondary outcome)	평가항목	국문		기관 삽관 성공 여부							평가시기(time of measure)	국문		기관 삽관을 하는 동안 측정한다.
		영문		success rate of intubation								영문		We measure fit factor during intubation
연구발표
논문게재건수(number of published article)	0
PRE20160129-004							3	/	3
